# Supplementary material for: Differential Adverse Event Profiles Associated with BCG as a Preventive Tuberculosis Vaccine or Therapeutic Bladder Cancer Vaccine Identified by Comparative Ontology-Based VAERS and Literature Meta-Analysis
Source: PLoS One. 2016 Oct 17;11(10):e0164792. doi: 10.1371/journal.pone.0164792 (PMC5066964; doi:10.1371/journal.pone.0164792)
Supplement: S2 File — (XLSX) [file pone.0164792.s006.xlsx]

## Sheet: Sheet1
VAERS ID	Vaccine Type	Vaccine Usage
171761-1	BCG MYCOBAX	Bladder cancer treatment
174571-1	BCG MYCOBAX	Bladder cancer treatment
265154-1	BCG MYCOBAX	Bladder cancer treatment
426416-1	BCG MYCOBAX	Bladder cancer treatment
430451-1	BCG MYCOBAX	Bladder cancer treatment
618155-1	BCG MYCOBAX	Bladder cancer treatment
211443-1	BCG TICE	Bladder cancer treatment
211445-1	BCG TICE	Bladder cancer treatment
211450-1	BCG TICE	Bladder cancer treatment
228528-1	BCG TICE	Bladder cancer treatment
228529-1	BCG TICE	Bladder cancer treatment
228530-1	BCG TICE	Bladder cancer treatment
228531-1	BCG TICE	Bladder cancer treatment
228532-1	BCG TICE	Bladder cancer treatment
228533-1	BCG TICE	Bladder cancer treatment
228534-1	BCG TICE	Bladder cancer treatment
228535-1	BCG TICE	Bladder cancer treatment
228536-1	BCG TICE	Bladder cancer treatment
228536-1	BCG TICE	Bladder cancer treatment
228537-1	BCG TICE	Bladder cancer treatment
228538-1	BCG TICE	Bladder cancer treatment
228539-1	BCG TICE	Bladder cancer treatment
228540-1	BCG TICE	Bladder cancer treatment
228541-1	BCG TICE	Bladder cancer treatment
228542-1	BCG TICE	Bladder cancer treatment
228543-1	BCG TICE	Bladder cancer treatment
228545-1	BCG TICE	Bladder cancer treatment
228546-1	BCG TICE	Bladder cancer treatment
228547-1	BCG TICE	Bladder cancer treatment
228548-1	BCG TICE	Bladder cancer treatment
228549-1	BCG TICE	Bladder cancer treatment
228550-1	BCG TICE	Bladder cancer treatment
228551-1	BCG TICE	Bladder cancer treatment
228552-1	BCG TICE	Bladder cancer treatment
228553-1	BCG TICE	Bladder cancer treatment
228554-1	BCG TICE	Bladder cancer treatment
228555-1	BCG TICE	Bladder cancer treatment
228556-1	BCG TICE	Bladder cancer treatment
228557-1	BCG TICE	Bladder cancer treatment
228558-1	BCG TICE	Bladder cancer treatment
228559-1	BCG TICE	Bladder cancer treatment
228560-1	BCG TICE	Bladder cancer treatment
228561-1	BCG TICE	Bladder cancer treatment
228564-1	BCG TICE	Bladder cancer treatment
228565-1	BCG TICE	Bladder cancer treatment
228566-1	BCG TICE	Bladder cancer treatment
265157-1	BCG TICE	Bladder cancer treatment
265164-1	BCG TICE	Bladder cancer treatment
265166-1	BCG TICE	Bladder cancer treatment
265167-1	BCG TICE	Bladder cancer treatment
265168-1	BCG TICE	Bladder cancer treatment
265170-1	BCG TICE	Bladder cancer treatment
265170-1	BCG TICE	Bladder cancer treatment
265172-1	BCG TICE	Bladder cancer treatment
265173-1	BCG TICE	Bladder cancer treatment
265174-1	BCG TICE	Bladder cancer treatment
477000-1	BCG TICE	Bladder cancer treatment
494530-1	BCG TICE	Bladder cancer treatment
211420-1	BCG NO BRAND NAME	Bladder cancer treatment
211421-1	BCG NO BRAND NAME	Bladder cancer treatment
211422-1	BCG NO BRAND NAME	Bladder cancer treatment
211423-1	BCG NO BRAND NAME	Bladder cancer treatment
211424-1	BCG NO BRAND NAME	Bladder cancer treatment
211425-1	BCG NO BRAND NAME	Bladder cancer treatment
211426-1	BCG NO BRAND NAME	Bladder cancer treatment
211427-1	BCG NO BRAND NAME	Bladder cancer treatment
211428-1	BCG NO BRAND NAME	Bladder cancer treatment
211429-1	BCG NO BRAND NAME	Bladder cancer treatment
211430-1	BCG NO BRAND NAME	Bladder cancer treatment
211431-1	BCG NO BRAND NAME	Bladder cancer treatment
211432-1	BCG NO BRAND NAME	Bladder cancer treatment
211433-1	BCG NO BRAND NAME	Bladder cancer treatment
211434-1	BCG NO BRAND NAME	Bladder cancer treatment
211435-1	BCG NO BRAND NAME	Bladder cancer treatment
211436-1	BCG NO BRAND NAME	Bladder cancer treatment
211437-1	BCG NO BRAND NAME	Bladder cancer treatment
211438-1	BCG NO BRAND NAME	Bladder cancer treatment
211439-1	BCG NO BRAND NAME	Bladder cancer treatment
211440-1	BCG NO BRAND NAME	Bladder cancer treatment
211441-1	BCG NO BRAND NAME	Bladder cancer treatment
211442-1	BCG NO BRAND NAME	Bladder cancer treatment
211444-1	BCG NO BRAND NAME	Bladder cancer treatment
211446-1	BCG NO BRAND NAME	Bladder cancer treatment
211447-1	BCG NO BRAND NAME	Bladder cancer treatment
211448-1	BCG NO BRAND NAME	Bladder cancer treatment
211449-1	BCG NO BRAND NAME	Bladder cancer treatment
211451-1	BCG NO BRAND NAME	Bladder cancer treatment
211452-1	BCG NO BRAND NAME	Bladder cancer treatment
211454-1	BCG NO BRAND NAME	Bladder cancer treatment
265151-1	BCG NO BRAND NAME	Bladder cancer treatment
265152-1	BCG NO BRAND NAME	Bladder cancer treatment
265155-1	BCG NO BRAND NAME	Bladder cancer treatment
265156-1	BCG NO BRAND NAME	Bladder cancer treatment
265158-1	BCG NO BRAND NAME	Bladder cancer treatment
265159-1	BCG NO BRAND NAME	Bladder cancer treatment
265160-1	BCG NO BRAND NAME	Bladder cancer treatment
265161-1	BCG NO BRAND NAME	Bladder cancer treatment
265162-1	BCG NO BRAND NAME	Bladder cancer treatment
265163-1	BCG NO BRAND NAME	Bladder cancer treatment
265165-1	BCG NO BRAND NAME	Bladder cancer treatment
289637-1	BCG NO BRAND NAME	Bladder cancer treatment
470899-1	BCG NO BRAND NAME	Bladder cancer treatment
472236-1	BCG NO BRAND NAME	Bladder cancer treatment
485843-1	BCG NO BRAND NAME	Bladder cancer treatment
485847-1	BCG NO BRAND NAME	Bladder cancer treatment
488977-1	BCG NO BRAND NAME	Bladder cancer treatment
491427-1	BCG NO BRAND NAME	Bladder cancer treatment
526120-1	BCG NO BRAND NAME	Bladder cancer treatment
576226-1	BCG NO BRAND NAME	Bladder cancer treatment
166110-1	BCG MYCOBAX	TB vaccination
166111-1	BCG MYCOBAX	TB vaccination
190192-1	BCG MYCOBAX	TB vaccination
192550-1	BCG MYCOBAX	TB vaccination
193780-1	BCG MYCOBAX	TB vaccination
194664-1	BCG MYCOBAX	TB vaccination
204751-1	BCG MYCOBAX	TB vaccination
204974-1	BCG MYCOBAX	TB vaccination
205573-1	BCG MYCOBAX	TB vaccination
221094-1	BCG MYCOBAX	TB vaccination
221921-1	BCG MYCOBAX	TB vaccination
222799-1	BCG MYCOBAX	TB vaccination
226047-1	BCG MYCOBAX	TB vaccination
228814-1	BCG MYCOBAX	TB vaccination
232659-1	BCG MYCOBAX	TB vaccination
240776-1	BCG MYCOBAX	TB vaccination
241248-1	BCG MYCOBAX	TB vaccination
244148-1	BCG MYCOBAX	TB vaccination
244242-1	BCG MYCOBAX	TB vaccination
244326-1	BCG MYCOBAX	TB vaccination
244534-1	BCG MYCOBAX	TB vaccination
246496-1	BCG MYCOBAX	TB vaccination
252480-1	BCG MYCOBAX	TB vaccination
253093-1	BCG MYCOBAX	TB vaccination
257360-1	BCG MYCOBAX	TB vaccination
258789-1	BCG MYCOBAX	TB vaccination
259965-1	BCG MYCOBAX	TB vaccination
262834-1	BCG MYCOBAX	TB vaccination
268870-1	BCG MYCOBAX	TB vaccination
272412-1	BCG MYCOBAX	TB vaccination
272414-1	BCG MYCOBAX	TB vaccination
273372-1	BCG MYCOBAX	TB vaccination
274687-1	BCG MYCOBAX	TB vaccination
274695-1	BCG MYCOBAX	TB vaccination
275576-1	BCG MYCOBAX	TB vaccination
275642-1	BCG MYCOBAX	TB vaccination
276273-1	BCG MYCOBAX	TB vaccination
276972-1	BCG MYCOBAX	TB vaccination
281661-1	BCG MYCOBAX	TB vaccination
304060-1	BCG MYCOBAX	TB vaccination
304101-1	BCG MYCOBAX	TB vaccination
335825-1	BCG MYCOBAX	TB vaccination
335826-1	BCG MYCOBAX	TB vaccination
335827-1	BCG MYCOBAX	TB vaccination
354730-1	BCG MYCOBAX	TB vaccination
427345-1	BCG MYCOBAX	TB vaccination
495494-1	BCG MYCOBAX	TB vaccination
065893-1	BCG TICE	TB vaccination
089355-1	BCG TICE	TB vaccination
094642-1	BCG TICE	TB vaccination
094780-1	BCG TICE	TB vaccination
094781-1	BCG TICE	TB vaccination
115465-1	BCG TICE	TB vaccination
167385-1	BCG TICE	TB vaccination
169140-1	BCG TICE	TB vaccination
171377-1	BCG TICE	TB vaccination
171395-1	BCG TICE	TB vaccination
172986-1	BCG TICE	TB vaccination
180360-1	BCG TICE	TB vaccination
180361-1	BCG TICE	TB vaccination
180756-1	BCG TICE	TB vaccination
182030-1	BCG TICE	TB vaccination
189025-1	BCG TICE	TB vaccination
197190-1	BCG TICE	TB vaccination
225668-1	BCG TICE	TB vaccination
265169-1	BCG TICE	TB vaccination
414083-1	BCG TICE	TB vaccination
485503-1	BCG TICE	TB vaccination
493492-1	BCG TICE	TB vaccination
511534-1	BCG TICE	TB vaccination
629366-1	BCG TICE	TB vaccination
038081-1	BCG NO BRAND NAME	TB vaccination
043594-1	BCG NO BRAND NAME	TB vaccination
069040-1	BCG NO BRAND NAME	TB vaccination
078863-1	BCG NO BRAND NAME	TB vaccination
096333-1	BCG NO BRAND NAME	TB vaccination
112463-1	BCG NO BRAND NAME	TB vaccination
121450-1	BCG NO BRAND NAME	TB vaccination
128791-1	BCG NO BRAND NAME	TB vaccination
129667-1	BCG NO BRAND NAME	TB vaccination
165531-1	BCG NO BRAND NAME	TB vaccination
169789-1	BCG NO BRAND NAME	TB vaccination
169790-1	BCG NO BRAND NAME	TB vaccination
178213-1	BCG NO BRAND NAME	TB vaccination
178833-1	BCG NO BRAND NAME	TB vaccination
187029-1	BCG NO BRAND NAME	TB vaccination
190813-1	BCG NO BRAND NAME	TB vaccination
192648-1	BCG NO BRAND NAME	TB vaccination
201941-1	BCG NO BRAND NAME	TB vaccination
204106-1	BCG NO BRAND NAME	TB vaccination
204687-1	BCG NO BRAND NAME	TB vaccination
205312-1	BCG NO BRAND NAME	TB vaccination
206134-1	BCG NO BRAND NAME	TB vaccination
206235-1	BCG NO BRAND NAME	TB vaccination
206801-1	BCG NO BRAND NAME	TB vaccination
209664-1	BCG NO BRAND NAME	TB vaccination
209665-1	BCG NO BRAND NAME	TB vaccination
209666-1	BCG NO BRAND NAME	TB vaccination
209667-1	BCG NO BRAND NAME	TB vaccination
209668-1	BCG NO BRAND NAME	TB vaccination
209791-1	BCG NO BRAND NAME	TB vaccination
209935-1	BCG NO BRAND NAME	TB vaccination
211252-1	BCG NO BRAND NAME	TB vaccination
211253-1	BCG NO BRAND NAME	TB vaccination
211254-1	BCG NO BRAND NAME	TB vaccination
211255-1	BCG NO BRAND NAME	TB vaccination
211256-1	BCG NO BRAND NAME	TB vaccination
211257-1	BCG NO BRAND NAME	TB vaccination
211258-1	BCG NO BRAND NAME	TB vaccination
211259-1	BCG NO BRAND NAME	TB vaccination
211260-1	BCG NO BRAND NAME	TB vaccination
211261-1	BCG NO BRAND NAME	TB vaccination
211262-1	BCG NO BRAND NAME	TB vaccination
211263-1	BCG NO BRAND NAME	TB vaccination
211264-1	BCG NO BRAND NAME	TB vaccination
211265-1	BCG NO BRAND NAME	TB vaccination
211266-1	BCG NO BRAND NAME	TB vaccination
211327-1	BCG NO BRAND NAME	TB vaccination
211328-1	BCG NO BRAND NAME	TB vaccination
211329-1	BCG NO BRAND NAME	TB vaccination
211330-1	BCG NO BRAND NAME	TB vaccination
211456-1	BCG NO BRAND NAME	TB vaccination
211536-1	BCG NO BRAND NAME	TB vaccination
211537-1	BCG NO BRAND NAME	TB vaccination
211538-1	BCG NO BRAND NAME	TB vaccination
211539-1	BCG NO BRAND NAME	TB vaccination
211540-1	BCG NO BRAND NAME	TB vaccination
212545-1	BCG NO BRAND NAME	TB vaccination
213647-1	BCG NO BRAND NAME	TB vaccination
217173-1	BCG NO BRAND NAME	TB vaccination
227195-1	BCG NO BRAND NAME	TB vaccination
228267-1	BCG NO BRAND NAME	TB vaccination
234356-1	BCG NO BRAND NAME	TB vaccination
237883-1	BCG NO BRAND NAME	TB vaccination
244054-1	BCG NO BRAND NAME	TB vaccination
244241-1	BCG NO BRAND NAME	TB vaccination
244243-1	BCG NO BRAND NAME	TB vaccination
244244-1	BCG NO BRAND NAME	TB vaccination
244245-1	BCG NO BRAND NAME	TB vaccination
244246-1	BCG NO BRAND NAME	TB vaccination
244324-1	BCG NO BRAND NAME	TB vaccination
244325-1	BCG NO BRAND NAME	TB vaccination
246916-1	BCG NO BRAND NAME	TB vaccination
247331-1	BCG NO BRAND NAME	TB vaccination
253384-1	BCG NO BRAND NAME	TB vaccination
254470-1	BCG NO BRAND NAME	TB vaccination
262343-1	BCG NO BRAND NAME	TB vaccination
262751-1	BCG NO BRAND NAME	TB vaccination
264007-1	BCG NO BRAND NAME	TB vaccination
266834-1	BCG NO BRAND NAME	TB vaccination
268505-1	BCG NO BRAND NAME	TB vaccination
273001-1	BCG NO BRAND NAME	TB vaccination
282906-1	BCG NO BRAND NAME	TB vaccination
291376-1	BCG NO BRAND NAME	TB vaccination
305077-1	BCG NO BRAND NAME	TB vaccination
306247-1	BCG NO BRAND NAME	TB vaccination
309503-1	BCG NO BRAND NAME	TB vaccination
313355-1	BCG NO BRAND NAME	TB vaccination
315929-1	BCG NO BRAND NAME	TB vaccination
318242-1	BCG NO BRAND NAME	TB vaccination
318297-1	BCG NO BRAND NAME	TB vaccination
324112-1	BCG NO BRAND NAME	TB vaccination
327697-1	BCG NO BRAND NAME	TB vaccination
335075-1	BCG NO BRAND NAME	TB vaccination
336045-1	BCG NO BRAND NAME	TB vaccination
342082-1	BCG NO BRAND NAME	TB vaccination
348757-1	BCG NO BRAND NAME	TB vaccination
352497-1	BCG NO BRAND NAME	TB vaccination
353185-1	BCG NO BRAND NAME	TB vaccination
353252-1	BCG NO BRAND NAME	TB vaccination
354625-1	BCG NO BRAND NAME	TB vaccination
356759-1	BCG NO BRAND NAME	TB vaccination
357104-1	BCG NO BRAND NAME	TB vaccination
368158-1	BCG NO BRAND NAME	TB vaccination
378561-1	BCG NO BRAND NAME	TB vaccination
379297-1	BCG NO BRAND NAME	TB vaccination
383583-1	BCG NO BRAND NAME	TB vaccination
383596-1	BCG NO BRAND NAME	TB vaccination
383598-1	BCG NO BRAND NAME	TB vaccination
383599-1	BCG NO BRAND NAME	TB vaccination
383601-1	BCG NO BRAND NAME	TB vaccination
383602-1	BCG NO BRAND NAME	TB vaccination
383604-1	BCG NO BRAND NAME	TB vaccination
383630-1	BCG NO BRAND NAME	TB vaccination
383632-1	BCG NO BRAND NAME	TB vaccination
383633-1	BCG NO BRAND NAME	TB vaccination
383634-1	BCG NO BRAND NAME	TB vaccination
384416-1	BCG NO BRAND NAME	TB vaccination
386614-1	BCG NO BRAND NAME	TB vaccination
387339-1	BCG NO BRAND NAME	TB vaccination
387340-1	BCG NO BRAND NAME	TB vaccination
402527-1	BCG NO BRAND NAME	TB vaccination
407947-1	BCG NO BRAND NAME	TB vaccination
414170-1	BCG NO BRAND NAME	TB vaccination
414704-1	BCG NO BRAND NAME	TB vaccination
415889-1	BCG NO BRAND NAME	TB vaccination
417836-1	BCG NO BRAND NAME	TB vaccination
418242-1	BCG NO BRAND NAME	TB vaccination
420040-1	BCG NO BRAND NAME	TB vaccination
426638-1	BCG NO BRAND NAME	TB vaccination
427344-1	BCG NO BRAND NAME	TB vaccination
427346-1	BCG NO BRAND NAME	TB vaccination
427347-1	BCG NO BRAND NAME	TB vaccination
427348-1	BCG NO BRAND NAME	TB vaccination
427818-1	BCG NO BRAND NAME	TB vaccination
427825-1	BCG NO BRAND NAME	TB vaccination
431084-1	BCG NO BRAND NAME	TB vaccination
433276-1	BCG NO BRAND NAME	TB vaccination
433278-1	BCG NO BRAND NAME	TB vaccination
447779-1	BCG NO BRAND NAME	TB vaccination
449080-1	BCG NO BRAND NAME	TB vaccination
451181-1	BCG NO BRAND NAME	TB vaccination
453778-1	BCG NO BRAND NAME	TB vaccination
454023-1	BCG NO BRAND NAME	TB vaccination
456609-1	BCG NO BRAND NAME	TB vaccination
457689-1	BCG NO BRAND NAME	TB vaccination
459324-1	BCG NO BRAND NAME	TB vaccination
461745-1	BCG NO BRAND NAME	TB vaccination
462457-1	BCG NO BRAND NAME	TB vaccination
462544-1	BCG NO BRAND NAME	TB vaccination
462557-1	BCG NO BRAND NAME	TB vaccination
463705-1	BCG NO BRAND NAME	TB vaccination
466303-1	BCG NO BRAND NAME	TB vaccination
467198-1	BCG NO BRAND NAME	TB vaccination
468921-1	BCG NO BRAND NAME	TB vaccination
468923-1	BCG NO BRAND NAME	TB vaccination
470900-1	BCG NO BRAND NAME	TB vaccination
472393-1	BCG NO BRAND NAME	TB vaccination
474547-1	BCG NO BRAND NAME	TB vaccination
476158-1	BCG NO BRAND NAME	TB vaccination
476421-1	BCG NO BRAND NAME	TB vaccination
478330-1	BCG NO BRAND NAME	TB vaccination
479107-1	BCG NO BRAND NAME	TB vaccination
482353-1	BCG NO BRAND NAME	TB vaccination
482437-1	BCG NO BRAND NAME	TB vaccination
484879-1	BCG NO BRAND NAME	TB vaccination
485543-1	BCG NO BRAND NAME	TB vaccination
485770-1	BCG NO BRAND NAME	TB vaccination
485985-1	BCG NO BRAND NAME	TB vaccination
486063-1	BCG NO BRAND NAME	TB vaccination
486809-1	BCG NO BRAND NAME	TB vaccination
486934-1	BCG NO BRAND NAME	TB vaccination
488655-1	BCG NO BRAND NAME	TB vaccination
488670-1	BCG NO BRAND NAME	TB vaccination
488713-1	BCG NO BRAND NAME	TB vaccination
491016-1	BCG NO BRAND NAME	TB vaccination
491185-1	BCG NO BRAND NAME	TB vaccination
491763-1	BCG NO BRAND NAME	TB vaccination
493129-1	BCG NO BRAND NAME	TB vaccination
495556-1	BCG NO BRAND NAME	TB vaccination
497117-1	BCG NO BRAND NAME	TB vaccination
498098-1	BCG NO BRAND NAME	TB vaccination
499716-1	BCG NO BRAND NAME	TB vaccination
501911-1	BCG NO BRAND NAME	TB vaccination
509332-1	BCG NO BRAND NAME	TB vaccination
514730-1	BCG NO BRAND NAME	TB vaccination
514899-1	BCG NO BRAND NAME	TB vaccination
515709-1	BCG NO BRAND NAME	TB vaccination
516272-1	BCG NO BRAND NAME	TB vaccination
516273-1	BCG NO BRAND NAME	TB vaccination
517940-1	BCG NO BRAND NAME	TB vaccination
518360-1	BCG NO BRAND NAME	TB vaccination
518361-1	BCG NO BRAND NAME	TB vaccination
522465-1	BCG NO BRAND NAME	TB vaccination
522726-1	BCG NO BRAND NAME	TB vaccination
522736-1	BCG NO BRAND NAME	TB vaccination
526853-1	BCG NO BRAND NAME	TB vaccination
529138-1	BCG NO BRAND NAME	TB vaccination
530241-1	BCG NO BRAND NAME	TB vaccination
532895-1	BCG NO BRAND NAME	TB vaccination
533126-1	BCG NO BRAND NAME	TB vaccination
534584-1	BCG NO BRAND NAME	TB vaccination
539227-1	BCG NO BRAND NAME	TB vaccination
541351-1	BCG NO BRAND NAME	TB vaccination
542596-1	BCG NO BRAND NAME	TB vaccination
546692-1	BCG NO BRAND NAME	TB vaccination
547139-1	BCG NO BRAND NAME	TB vaccination
548024-1	BCG NO BRAND NAME	TB vaccination
549045-1	BCG NO BRAND NAME	TB vaccination
552986-1	BCG NO BRAND NAME	TB vaccination
560565-1	BCG NO BRAND NAME	TB vaccination
560566-1	BCG NO BRAND NAME	TB vaccination
570231-1	BCG NO BRAND NAME	TB vaccination
585760-1	BCG NO BRAND NAME	TB vaccination
592233-1	BCG NO BRAND NAME	TB vaccination
615639-1	BCG NO BRAND NAME	TB vaccination
625293-1	BCG NO BRAND NAME	TB vaccination
627071-1	BCG NO BRAND NAME	TB vaccination
